# Supplementary material for: Machine-Learning-Based Clinical Biomarker Using Cell-Free DNA for Hepatocellular Carcinoma (HCC)
Source: Cancers (Basel). 2022 Apr 20;14(9):2061. doi: 10.3390/cancers14092061 (PMC9103537; doi:10.3390/cancers14092061)
Supplement: Supplementary file 1 [file cancers-14-02061-s001.zip]

Archive with 1 entries (1 files):
- cancers-1647808-supplementary.pdf
